# Supplementary material for: Pharmacological Modulation of Behaviour, Serotonin and Dopamine Levels in Daphnia magna Exposed to the Monoamine Oxidase Inhibitor Deprenyl
Source: Toxics. 2021 Aug 9;9(8):187. doi: 10.3390/toxics9080187 (PMC8402476; doi:10.3390/toxics9080187)
Supplement: Supplementary file 1 [file toxics-09-00187-s001.zip]

Archive with 1 entries (1 files):
- toxics-1321309-supplementary.pdf
